# Supplementary material for: An Antisense RNA Fine-Tunes Gene Expression of the Type II MazEF Toxin-Antitoxin System
Source: mBio. 2022 Jan 11;13(1):e03443-21. doi: 10.1128/mbio.03443-21 (PMC8749433; doi:10.1128/mbio.03443-21)
Supplement: DATA SET S1 [file mbio.03443-21-sd001.xlsx]

## Sheet: Legend
Sheet 1	Legend
Sheet 2	Strains and Plasmids
Sheet 3	Oligonucleotides and Primers (Enzyme cut sites are in bold)
Sheet 4	Geneblocks for mazE and mazF strain construction
Sheet 5	Northern Probes

## Sheet: Strains&Plasmids
Strain	Description	Reference
BW25113
aMEF_pWT_3xFlag-tagged_mazE; kanamycin	N-terminal MazE 3xFlag tag	This study
aMEF_pMut_3xFlag-tagged_mazE; kanamycin	asmazEF promoter is mutated; N-terminal MazE 3xFlag tag	This study
aMEF_pWT_mazF_3xFlag-tagged; kanamycin	C-terminal MazF 3xFlag tag	This study
aMEF_pMut_mazF_3xFlag-tagged; kanamycin	asmazEF promoter is mutated; C-terminal MazF 3xFlag tag	This study
∆mazEF; kanamycin	deletion of mazEF operon	This study
WT rnc	Rnase III wildtype parent strain (W3110 rnc+ TD1–17::Tn10)	Dasgupta, 1998
aMEF_pWT_mazF_3xFlag-tagged; kanamycin	C-terminal MazF 3xFlag tag	This study
aMEF_pMUT_mazF_3xFlag-tagged; kanamycin	asmazEF promoter is mutated; C- terminal MazF 3xFlag tag	This study
aMEF_pMut_3xFlag-tagged_mazE; kanamycin	asmazEF promoter is mutated; N- terminal MazE 3xFlag tag	This study
aMEF_pWT_3xFlag-tagged_mazE; kanamycin	N-terminal MazE 3xFlag tag	This study
rnc105	Rnase III cleavage mutant (W3110 rnc105 TD1–17::Tn10)	Dasgupta, 1998
aMEF_pWT_mazF_3xFlag-tagged; kanamycin	C-terminal MazF 3xFlag tag	This study
aMEF_pMUT_mazF_3xFlag-tagged; kanamycin	asmazEF promoter is mutated; C- terminal MazF 3xFlag tag	This study
aMEF_pMut_3xFlag-tagged_mazE; kanamycin	asmazEF promoter is mutated; N- terminal MazE 3xFlag tag	This study
aMEF_pWT_3xFlag-tagged_mazE; kanamycin	N-terminal MazE 3xFlag tag	This study
Plasmid	Description	Reference
pWM1015	Pcampy: gfp fusion parent plasmid	Eggers, 2002
pWM1015 empty	Empty:gfp fusion	This study
pWM1015 aMEF pWT	asmazEF promoter: gfp fusion	This study
pWM1015 aMEF pMUT	asmazEF mutated promoter: gfp fusion	This study
pD441SR mazF	mazF fusion	This study
pD441SR mazF 3xFLAG aMEF pWT	mazF 3xFLAG aMEF pWT fusion	This study
pD441SR mazF 3xFLAG aMEF pMUT	mazF 3xFLAG aMEF pMUT fusion	This study
pWM1015 mazEF	mazEF promoter:gfp fusion	This study
pWM1015 aMEF Leptospira	asmazEF Leptospira interrogans promoter: gfp fusion	This study
pWM1015 aMEF Salmonella	asmazEF Salmonella enterica promoter: gfp fusion	This study
pWM1015 aMEF Archaeoglobulus	asmazEF Archaeoglobulus profundus promoter: gfp fusion	This study

## Sheet: Oligonucleotides&Primers
Oligonucleotides for promoter fusions	Sequence (5’-3’)
asmazE_F_BamHI_EcoRI	TAGAGGATCCACATGAAAGGACTCAGGACAACAGCTGGACGATGTCCAGCTTGCTCGCTACCTTTTGTCGGGTCAAAATCAACCCGAATTCGGCT
asmazE_R_BamHI_EcoRI	AGCCGAATTCGGGTTGATTTTGACCCGACAAAAGGTAGCGAGCAAGCTGGACATCGTCCAGCTGTTGTCCTGAGTCCTTTCATGTGGATCCTCCTA
asmazE_mut5_F_BamHI_EcoRI	TAGAGGATCCACATGAAAGGACTCAGGACAACAGCTGGACGATGTCCGGCCTGCTCGCTACCTTTTGTCGGATCGAAGTCAACCCGAATTCGGCT
asmazE_mut5_R_BamHI_EcoRI	AGCCGAATTCGGGTTGACTTCGATCCGACAAAAGGTAGCGAGCAGGCCGGACATCGTCCAGCTGTTGTCCCTGAGTCCTTTCATGTGGATCCTCTA
Lepto_asmazEF_F	TAGAGGATCCATACTCCTGAAAAAGGAGATATAGTGTGGTTGAACTTTACTCTCAAGCAGGTCATGAACAGAAAGGTCGTAGACGAATTCGGCT
Lepto_asmazEF_R	AGCCGAATTCGTCTACGACCTTTCTGTTCATGACCTGCTTGAGGAGTAAAGTTCAACCACACTATATCTCCTTTTTCAGGAGTATGGATCCTCTA
Shig_asmazEF_F	TAGAGGATCCACATGAACGGACTCAGGACAACAGCCGGACGATGTCCGGCTTGCTCGCTACCTTTTGTCGGGTCAAAATCAACCCGAATTCGGCT
Shig_asmazEF_R	AGCCGAATTCGGGTTGATTTTGACCCGACAAAAGGTAGCGAGCAAGCCGGACATCGTCCGGCTGTTGTCCTGAGTCCGTTCATGTGGATCCTCTA
Salm_asmazEF_F	TAGAGGATCCCCGCCGGTGTGACAATCAGCACCGGCCGCGTTCCCTGCTGCTCATGACCTGCGGTAGGATCAAGCGAGACAAGCCGAATTCGGCT
Salm_asmazEF_R	AGCCGAATTCGGCTTGTCTCGCTTGATCCTACCGCAGGTCATGAGCAGCAGGGAACGCGGCCGGTGCTGATTGTCACACCGGCGGGGATCCTCTA
Archae_asmazEF_F	TAGAGGATCCTTTTAGAGAGGGGGACTTAGTAGTCTTGGAACTACCATTTACCGATTTAATCGGTAAGAAATTGAGACCCGTATTGAATTCGGCT
Archae_asmazEF_R	AGCCGAATTCAATACGGGTCTCAATTTCTTACCGATTAAATCGGTAAATGGTAGTTCCAAGACTACTACGTCCCCCTCTCTAAAAGGATCCTCTA
Sense_MazEF_F	TAGAGGATCCGACGCGCGTCGGTTGCACGGGAGTTAGGCCGAAATTTGCTCGTATCTACAATGTAGATTGATATATACTGTATCTGAATTCGGCT
Sense_MazEF_R	AGCCGAATTCAGATATCAGTATATATCAATCTACATTGTAGATACGAGCAAATTTCGGCCTAACTCCCGTGCAACCGACGCGCGTCGGATCCTCTA
Primers for PCR
pWM1015_F	GGAATTGGGGATCGGAAG
pWM1015_R	CCAGTGAAAAGTTCTTCTCC
mazEF_KO_screen_F	ACGGGAGTTAGGCCCGAAATTTGCTCG
mazEF_KO_screen_R	AATTGCGGGTCTGTCAGGTGGAAACC
mazE_mutF_clone_XhoI_Asc I (gBlock primer)	CTCGAGGATCGATCGGCG
mazE_mutR_clone_HindIII	AAGCTTAACGTTTCTGGATTTT
M13_F_-20	GTAAAACGACGGCCAGT
M13_R	CAGGAAACAGCTATGAC
mazF_F_pd444	TACACGTACTTAGTCGCTGAAGCCTCTTCTATGATGGT AAGCCGATACGTACCC
mazF_R_pd444	TAGGTACGAACTCGATTGACGGCTCTTCTACCCCCAA TCAGTACGTTAATTTTG
3xFLAG_R_pd444	TAGGTACGAACTCGATTGACGGCTCTTCTACCCGGGTCTGTCAGGTGGAAACC
mazE_F_45	CGGATCCCGGCTACGTTAAT
mazF down_302_R	GCCCTTCTTCCTGAGCCATT
mazE_up_361_F	GCATTGTTGACGCGGTATGG
mazE_179_R	GTTGACCAGTTCAGCAAG G
pD444_MCS_F	TAAGGGCGCCTGTCACTTTG
pD444_MSC_R	ATGCGAGAGTAGGGAACTGC
Sequencing Primers
pWM_MCS_seq_primer	CGTATGTTGCATCACCTTC
asmazKO_seq_primer_F	TTTCTTCGTTGCTCCTCTTGCCC
Seq_F_FLAG	AGGTAAAAAGTATCGCCTGG
mazE_up_267_seq_F	TATCACGACCATTCTCGCC
mazF_128_F_seq	AGGTATGTGTCTGTGTGTTC
Genebridges Kanamycin cassette primers
mazEF_KO_Kan_F	AGATTGATATATACTGTATCTACATATGATAGCGGTTT GAGGAAAGGGTTAATTAACCCTCACTAAAGGGCG
mazEF_KO_Kan_R	GGGTCTGTCAGGTGGAAACCTGTGACCAGAATAGAA GTGAGTTAGTAACATAATACGACTCACTATAGGGCTC

## Sheet: GeneBlocks
GeneBlocks	Sequence (5'-3')
mazE 3xFLAG aMEF pWT	GGTCCCCAAATTTACCCCTGGATCCCAGCAACTGGCGACCATCGACATGACCATTGAGATTTACAACCTGCAAGTGCTGGGGCGCGTGCTGGGTAAACTCAACCAGGTGCCGGATGTTATCGACGCGCGTCGGTTGCACGGGAGTTAGGCCGAAATTTGCTCGTATCTACAATGTAGATTGATATATACTGTATCTACATATGATAGCGGTTTGAGGAAAGGGTTATGGACTACAAGGACCACGACGGTGACTACAAGGACCACGACATCGACTACAAGGACGACGACGACAAGATCCACAGTAGCGTAAAGCGTTGGGGAAATTCACCGGCGGTGCGGATCCCGGCTACGTTAATGCAGGCGCTCAATCTGAATATTGATGATGAAGTGAAGATTGAC…
mazE 3xFLAG aMEF pMUT	CGGTCCCCAAATTTACCCCTGGATCCCAGCAACTGGCGACCATCGACATGACCATTGAGATTTACAACCTGCAAGTGCTGGGGCGCGTGCTGGGTAAACTCAACCAGGTGCCGGATGTTATCGACGCGCGTCGGTTGCACGGGAGTTAGGCCGAAATTTGCTCGTATCTACAATGTAGATTGATATATACTGTATCTACATATGATAGCGGTTTGAGGAAAGGGTTATGGACTACAAGGACCACGACGGTGACTACAAGGACCACGACATCGACTACAAGGACGACGACGACAAGATCCACAGTAGCGTAAAGCGTTGGGGAAATTCACCGGCGGTGCGGATCCCGGCTACGTTAATGCAGGCGCTCAATCTGAATATTGATGATGAAGTGAAGATTGA…
mazF 3xFLAG aMEF pMUT	GTAAAACGACGGCCAGTGGATCCATGATGAAGTGAAGATTGACCTGGTGGATGGCAAATTAATTATTGAGCCAGTGCGTAAAGAGCCCGTATTTACGCTTGCTGAACTGGTCAACGACATCACGCCGGAAAACCTCCACGAGAATATCGACTGGGGAGAGCCGAAAGATAAGGAAGTCTGGTAATGGTAAGCCGATACGTACCCGATATGGGCGATCTGATTTGGGTTGACTTCGATCCGACAAAAGGTAGCGAGCAGGCCGGACATCGTCCAGCTGTTGTCCTGAGTCCTTTCATGTACAACAACAAAACAGGTATGTGTCTGTGTGTTCCTTGTACAACGCAATCAAAAGGATATCCGTTCGAAGTTGTTTTATCCGGTCAGGAACGTGATGGCGTA…

## Sheet: NorthernProbes
Northern Blot Probes	Sequence (5'-3')
mazE 5' NP	GGGATCCGCACCGCCGGTGAATTTCCCCAACGCTTTACG
asmazE NP	GTCTGGTAATGGTAAGCCGATACGTACCCGATATGGGCGATCTG
5S	ACTTCTGAGTTCGGCATGGGGTCAGGTGGGACCACCGCGC
dps	ATTCAGCAACTCTACTGTTGCTTTTTTCTCGCTGTCGGAGAC
